# Supplementary material for: The Prognostic Value of the GNRI in Patients with Stomach Cancer Undergoing Surgery
Source: J Pers Med. 2023 Jan 13;13(1):155. doi: 10.3390/jpm13010155 (PMC9861269; doi:10.3390/jpm13010155)
Supplement: Supplementary file 1 [file jpm-13-00155-s001.zip]

Archive with 2 entries (2 files):
- jpm-2100469-supplementary figures-main.pdf
- Table S1.xlsx
